# Supplementary material for: An Innovative Three-Stage Model for Prenatal Genetic Disorder Detection Based on Region-of-Interest in Fetal Ultrasound
Source: Bioengineering (Basel). 2023 Jul 23;10(7):873. doi: 10.3390/bioengineering10070873 (PMC10376765; doi:10.3390/bioengineering10070873)
Supplement: Supplementary file 1 [file bioengineering-10-00873-s001.zip]

Archive with 1 entries (1 files):
- bioengineering-2444921-supplementary.pdf
